# Supplementary material for: TOR as a Regulatory Target in Rhipicephalus microplus Embryogenesis
Source: Front Physiol. 2019 Jul 31;10:965. doi: 10.3389/fphys.2019.00965 (PMC6684781; doi:10.3389/fphys.2019.00965)
Supplement: Supplementary file 1 [file Table_1.XLS]

## Sheet: Sheet1
SUPPLEMENTARY FILE 1 MIQE
Sample/Template	Details
Sample description	Total RNA was extracted from BME26 cells, or from ovaries of partially engorged females or from eggs on different days of embryogenesis of the cattle tick Rhipicephalus microplus.
Method of preservation and storage time	Total RNA was extracted and immediately reverve transcription was performed. The cDNA samples were stored at -20°C for up to a week.
Extraction method	Total RNA was extrated using TRIzol ® reagent following the manufacturer’s recommendations.
RNA: DNA-free	Total RNA was treated with DNase I for avoid DNA contamination.
Concentration	RNA concentration was determined by spectrophotometry at 260/280 in Picodrop.
Procedure	Total RNA was extracted from BME26 cells (5x105 cells), from ovaries of partially engorged females (3 ovaries) and from eggs on different days of embryogenesis (50 mg for each day) , using TRIzol® reagent following the manufacturer’s recommendations. RNA concentration was determined by spectrophotometry at 260 and 280 nm using Picodrop. Extracted RNA (2 µg) was resuspended in diethylpyrocarbonate…
Assay optimisation/validation
Accession number	RmAKT: JX648548.1 (de Abreu et al., 2013) RmGSK3-β: EF142066.1 (Logullo et al, 2009) RmTOR: MK598842 (This article) Rm4E-BP1: MK598841 (This article) RmS6K: MK598840 (This article) ELF-1A: (Nijhof et al., 2009)
Amplicon details/Amplicon size	RmAKT: 86 bp RmGSK3-β: 113 bp RmTOR: 93 bp Rm4E-BP1: 103 bp RmS6K: 96 bp ELF-1A: 108 bp
Primer sequence	RmAKT: FWD: GAAGTTGGCGAGTGAGGAGGA REV: CGCGTCGAGATGCTGAACTTGT RmGSK3-β: FWD: CCCACACCCGCTATTTATTG REV: TGTGCAGGAGAGCCAGTTTA RmTOR: FWD: AGGCTCTGAACAAAAAGGC REV: GAACATCCAAAGTCTCATCTG Rm4E-BP1: FWD: CCAGATGTCTCCAAGGCCAG REV: GTTCGTCACCCGATCCTTCA RmS6K: FWD: TGTGATTGGTGGAGTTTTGG REV: GCGAGTGCTTGGTGTAAC ELF-1A: FWD: CGTCTACAAGATTGGTGGCATT REV: CTCAGTGGTCAGGTTGGCAG
In silico	qRT-PCR primers designed in this article (RmTOR, RmS6K, and Rm4E-BP1) were analyzed with BLAST and Primer-BLAST softwares. Other primers were references of other publications (de Abreu et al, 2013; Martins et al, 2015; Nijhof et al, 2009) and were analyzed with Primer-BLAST softwares.
Empirical	The PCR products were analyzed by electrophoresis on 1.5% agarose gel and melting profiles were performed. The cycling parameters of the melting profiles for RmTOR, RmS6K and Rm4E-BP1 were: 95°C for 15 s, 1 min at 60°C, followed by 35 cycles, with a temperature increase of 0.3°C in each cycle until reaching a final temperature of 95°C. The cycling parameters of the melting profiles for RmAKT and …
PCR efficiency	PCR efficiencies were considered taking into account the linearity of the standard curves of dilutions of cDNA (1:5; 1:25, 1:125 and 1:625). All primers demonstrated efficiencies above 90% using Software Tool - REST (Pfaffl, 2001): RmAKT: 94-95%; RmGSK3-β: 92-94%; RmTOR: 93-95%; RmS6K: 92-94%; Rm4E-BP1: 94-96%; ELF-1A: 94-95%.
RT/PCR
Protocols	qPCR reactions were prepared in a total volume of 15 µL, with 100 ng of cDNA, 250 nM of primers (final concentration) and Power Sybr Green Master Mix, following the manufacturer’s protocol.
Reagents	Power Sybr Green Master Mix.
Thermocycling parameters	The cycling parameters for analyzing RmTOR, RmS6K and Rm4E-BP1 relative transcription were: 10 min at 95°C, followed by 40 cycles of denaturation at 95°C for 15 s and annealing at 60°C for 1 min. The cycling parameters for analyzing RmAKT and RmGSK-3β relative transcription were: 10 min at 95°C, followed by 40 cycles of denaturation at 95°C for 15 s and annealing at 56°C for 1 min.
RT-qPCR instrument	qPCR reactions were carried out on Applied Biosystems StepOneTM platform.
NTC	Several NTC samples did not show any Ct values. In other samples the signal of the amplification plot was very late (Ct>35) and therefore there was a high Ct value difference between the negative control and all the cDNA sample.
Data analysis
Specialist software	Relative transcription was determined using the Ct values from each run on Relative transcription Software Tool—REST (Pfaffl, 2001).
Statistical justification	Biological replicates
Transparent, validated normalisation	The ELF1-A (Nijhof et al., 2009) is a constitutively expressed gene that served as a housekeeping gene for normalization. The Ct values normalized against the ELF1-A standard values were obtained to calculate the quantitative variation of target genes.
